# Supplementary material for: Cephalotaxine Inhibits the Survival of Leukemia Cells by Activating Mitochondrial Apoptosis Pathway and Inhibiting Autophagy Flow
Source: Molecules. 2021 May 18;26(10):2996. doi: 10.3390/molecules26102996 (PMC8158396; doi:10.3390/molecules26102996)
Supplement: Supplementary file 1 [file molecules-26-02996-s001.zip]

Archive with 1 entries (1 files):
- molecules-1213673-supplementary.pdf
